# Supplementary material for: Development of Coplanar Electro-Wetting Based Microfluidic Sorter to Select Micro-Particles in High Volume Throughput at Milliliter Amount within Twenty Minutes
Source: Sensors (Basel). 2018 Sep 4;18(9):2941. doi: 10.3390/s18092941 (PMC6164432; doi:10.3390/s18092941)
Supplement: Supplementary file 1 [file sensors-18-02941-s001.zip]

Archive with 1 entries (1 files):
- sensors-338985-supplementary.pptx
